# Supplementary material for: Investigation of the relationship between pain, fear of movement and falling in geriatric patients
Source: PeerJ. 2026 Feb 9;14:e20661. doi: 10.7717/peerj.20661 (PMC12897346; doi:10.7717/peerj.20661)
Supplement: Supplemental Information 1 [file peerj-14-20661-s001.xlsx]

## Sheet: Data
Participant Number	Gender	Age	Dominant side	marital status	Height	Wieght	education level	job	symptom duration	Surgical presence	chronic disease	regular medication	affected area	the area of ​​the body to be treated	tampa	tinetti	vas	pain assessment
1	1	66	1	1	1.62	76	1	1	3	2	2	2	3	3	46	49	5	4
2	2	68	1	2	1.72	80	2	2	4	2	2	2	1	1	48	51	4	4
3	1	72	2	2	1.58	82	1	1	5	1	1	1	2	2	41	54	6	6
4	1	74	1	1	1.66	70	2	2	3	1	1	1	3	3	51	56	5	3
5	2	65	1	1	1.7	72	2	2	4	2	2	2	1	1	42	46	6	7
6	2	71	2	2	1.68	74	3	2	5	1	1	1	3	4	50	54	6	5
7	1	80	1	1	1.56	68	2	2	4	2	2	1	3	3	43	46	5	8
8	2	75	1	1	1.72	85	2	2	3	2	1	1	3	4	54	54	4	4
9	1	67	1	1	1.62	74	1	1	2	2	1	1	3	4	45	66	5	6
10	1	68	1	1	1.6	64	3	2	2	1	2	2	1	7	53	50	7	8
11	2	78	1	1	1.76	96	3	2	2	2	2	2	3	4	45	60	4	6
12	1	65	1	1	1.61	78	3	1	3	2	2	2	3	3	43	47	4	5
13	2	75	1	2	1.74	78	1	2	2	2	1	1	3	6	44	56	4	4
14	2	65	1	1	1.78	80	3	2	2	2	2	2	3	6	44	50	5	5
15	1	68	1	1	1.64	76	1	2	3	2	1	1	3	9	43	42	6	8
16	2	78	2	2	1.7	79	3	2	4	1	1	1	3	10	44	40	4	6
17	1	74	1	1	1.56	80	1	2	3	2	2	2	3	10	46	58	4	4
18	1	76	1	1	1.55	78	1	2	4	2	1	1	3	11	51	49	5	7
19	1	70	1	2	1.62	76	3	2	2	2	2	2	3	6	42	48	4	3
20	2	66	1	1	1.65	85	1	2	3	2	2	2	3	6	41	45	6	4
21	2	69	1	1	1.6	58	3	2	4	1	1	1	3	3	50	48	6	8
22	1	67	2	1	1.56	74	3	1	5	2	1	1	3	4	42	55	5	4
23	1	65	1	1	1.68	88	3	2	5	2	2	2	3	4	49	51	5	6
24	2	68	1	1	1.64	72	2	2	5	1	1	1	3	6	51	55	5	7
25	2	67	2	2	1.76	92	3	2	6	2	1	1	3	10	38	35	4	4
26	1	65	1	1	1.62	82	2	1	4	2	1	1	3	4	36	40	6	8
27	1	70	1	2	1.6	79	3	2	4	2	1	1	3	3	50	46	6	7
28	1	73	1	1	1.61	70	1	1	5	2	2	2	3	3	43	46	6	6
29	2	75	2	1	1.68	82	2	2	4	1	1	1	3	9	48	52	4	5
30	2	81	2	1	1.71	84	1	2	3	2	1	1	2	8	58	50	5	5
31	1	65	1	1	1.58	78	1	1	4	2	2	2	3	6	40	46	6	5
32	1	66	1	1	1.56	68	1	2	3	1	1	1	3	4	38	42	6	8
33	1	64	1	1	1.61	74	2	2	5	2	1	1	2	1	42	46	4	6
34	2	72	1	1	1.69	75	3	2	3	1	1	1	1	2	53	55	5	5
35	2	78	1	1	1.67	82	1	2	2	2	1	1	3	5	56	50	3	4
36	1	67	2	1	1.65	75	3	2	4	1	1	1	3	3	44	52	4	6
37	2	73	1	1	1.74	86	3	2	2	2	1	1	3	3	41	45	4	4
38	2	66	1	1	1.72	88	3	2	3	1	1	1	3	4	48	52	5	5
39	1	68	1	2	1.62	72	1	2	4	2	2	2	3	11	41	44	6	8
40	1	75	1	1	1.56	68	2	1	4	1	2	2	3	5	39	36	5	7
41	2	65	1	1	1.74	78	3	2	3	2	1	1	1	7	44	48	3	4
42	2	69	1	1	1.66	88	1	2	2	2	1	1	3	4	48	52	5	6
43	2	65	1	1	1.76	80	3	2	4	1	1	1	1	2	46	42	5	6
44	1	68	1	1	1.58	78	1	1	3	2	1	1	3	10	44	52	6	4
45	2	75	1	1	1.78	80	3	2	5	2	1	1	3	3	46	48	4	6
46	2	76	1	1	1.69	89	3	2	4	1	1	1	1	8	46	42	6	5
47	2	66	1	1	1.72	82	3	2	5	2	1	1	3	9	42	42	5	5
48	1	77	1	1	1.65	70	1	2	5	1	1	1	3	4	46	50	6	6
49	1	70	1	1	1.62	88	1	1	3	2	1	1	3	3	44	47	5	6
50	1	79	2	1	1.56	60	3	2	4	1	1	1	3	5	51	56	4	7
51	2	67	1	1	1.7	85	3	2	6	1	1	1	3	5	50	55	6	7
52	1	72	1	2	1.67	70	3	2	3	2	1	1	1	7	47	51	5	6
53	2	68	1	1	1.72	84	2	2	5	2	1	1	2	8	44	46	4	4
54	2	65	1	1	1.67	87	1	2	3	1	1	1	3	11	47	52	6	7
55	1	74	1	1	1.56	70	3	2	4	2	2	2	3	4	58	62	6	4
56	1	69	1	2	1.6	74	1	2	5	1	1	1	3	9	58	65	4	4
57	2	74	2	1	1.68	78	2	2	2	2	1	1	1	2	60	58	5	5
58	1	66	1	1	1.56	76	2	1	4	1	2	2	3	4	46	48	4	5
59	1	71	1	1	1.54	82	1	1	5	2	1	1	3	5	54	56	3	4
60	2	69	1	1	1.69	77	3	2	3	2	2	2	2	8	48	52	5	5
61	1	72	1	2	1.54	74	1	1	6	2	1	1	3	4	58	61	5	6
62	1	67	1	2	1.62	68	1	2	5	2	1	1	3	10	46	50	6	6
63	2	73	1	2	1.72	85	2	2	2	1	1	1	3	4	45	46	5	5
64	2	69	1	1	1.69	81	1	2	4	2	1	1	1	2	50	56	4	5
65	1	65	1	1	1.58	75	2	1	3	2	2	2	3	6	56	60	4	4
66	1	75	1	1	1.66	65	3	2	5	1	1	1	3	3	44	48	6	7
67	1	70	1	2	1.6	75	1	1	3	2	1	1	3	4	47	51	5	5
68	2	65	1	1	1.68	72	3	2	4	2	2	2	1	2	48	50	4	6
69	1	68	1	1	1.59	78	1	1	4	2	1	1	3	5	52	58	5	5
70	2	70	1	1	1.7	80	1	2	3	2	1	1	3	6	38	41	6	7
71	1	70	2	1	1.68	78	3	2	5	2	2	2	3	4	39	42	5	5
72	1	85	1	2	1.6	74	1	2	5	2	1	1	3	3	45	42	5	6
73	2	79	1	1	1.7	90	3	2	3	1	1	1	3	5	41	47	5	4
74	1	73	1	1	1.64	80	1	2	4	1	1	1	3	11	40	42	4	5
75	2	70	1	2	1.7	82	2	2	3	2	1	1	2	8	46	43	6	7
76	2	75	1	1	1.73	84	3	2	3	2	1	1	1	7	45	48	5	4
77	1	65	1	1	1.58	72	1	1	5	1	1	1	3	4	42	44	5	5
78	2	72	1	1	1.74	84	2	2	4	2	2	2	3	10	44	47	4	4
79	1	70	1	1	1.6	78	1	1	3	2	1	1	3	3	42	46	6	5
80	1	70	1	1	1.58	74	1	1	5	2	1	1	3	5	41	42	5	4
81	2	65	1	1	1.8	92	3	2	5	2	1	1	3	6	46	50	4	4
82	1	81	1	1	1.66	76	3	2	5	1	1	1	3	4	45	43	6	6
83	1	77	1	2	1.62	70	1	1	3	2	1	1	2	1	41	39	6	4
84	2	65	1	1	1.64	78	2	2	4	2	1	1	3	11	48	50	5	7
85	2	74	1	1	1.72	80	3	2	3	2	1	1	3	4	46	50	4	4
86	1	68	1	1	1.61	70	1	2	4	2	1	1	3	6	49	48	5	6
87	2	83	1	1	1.7	82	2	2	2	2	1	1	3	3	46	50	4	4
88	2	74	1	1	1.74	81	3	2	3	2	1	1	3	5	40	42	5	6
89	1	68	1	1	1.62	78	2	1	4	2	1	1	3	10	42	46	6	7
90	1	67	1	1	1.58	72	2	1	4	2	1	1	3	5	45	44	6	6
91	2	68	1	1	1.66	80	1	2	5	1	1	1	2	1	52	56	4	4
92	1	66	1	1	1.52	70	1	1	6	2	1	1	3	4	47	50	6	7
93	1	75	1	1	1.6	80	2	1	5	2	1	1	3	9	45	50	5	5
94	1	65	1	2	1.64	74	3	2	3	2	2	2	3	6	48	52	4	5
95	2	78	1	1	1.72	86	3	2	2	2	1	1	3	3	50	54	5	5
96	2	66	1	1	1.7	74	3	2	3	2	1	1	1	7	46	42	5	6
97	1	69	1	2	1.6	60	3	2	5	2	2	2	1	2	45	46	4	4
98	1	65	1	1	1.58	74	2	1	5	2	1	1	3	5	46	50	5	5
99	1	70	1	1	1.65	80	1	1	5	2	1	1	3	3	44	46	5	6
100	2	71	1	1	1.72	82	1	2	4	2	1	1	3	11	50	54	5	7

## Sheet: Codebook
Variable	Code	Description
Gender	1	Male
Gender	2	Female
Dominant side	1	Right
Dominant side	2	Left
marital status	1	Married
marital status	2	Single
education level	1	Primary school
education level	2	Secondary school
education level	3	High school
education level	4	University
job	1	Retired
job	2	Housewife
job	3	Other
Surgical presence	1	Yes
Surgical presence	2	No
chronic disease	1	Yes
chronic disease	2	No
regular medication	1	Yes
regular medication	2	No
affected area	1	Right
affected area	2	Left
affected area	3	Bilateral
the area of ​​the body to be treated	1	Right
the area of ​​the body to be treated	2	Left
the area of ​​the body to be treated	3	Bilateral
